# Supplementary material for: A multi-focus image fusion method via region mosaicking on Laplacian pyramids
Source: PLoS One. 2018 May 17;13(5):e0191085. doi: 10.1371/journal.pone.0191085 (PMC5957432; doi:10.1371/journal.pone.0191085)
Supplement: S1 Dataset — (ZIP) [file pone.0191085.s001.zip]

Archive with 44 entries (43 files):
- data set 1/
- data set 1/FD138.jpg
- data set 1/FD139.jpg
- data set 1/FD140.jpg
- data set 1/FD141.jpg
- data set 1/FD142.jpg
- data set 1/FD143.jpg
- data set 1/FD144.jpg
- data set 1/FD145.jpg
- data set 1/FD146.jpg
- data set 1/FD147.jpg
- data set 1/FD148.jpg
- data set 1/FD149.jpg
- data set 1/FD150.jpg
- data set 1/FD151.jpg
- data set 1/FD152.jpg
- data set 1/FD153.jpg
- data set 1/FD154.jpg
- data set 1/FD155.jpg
- data set 1/FD156.jpg
- data set 1/FD157.jpg
- data set 1/FD158.jpg
- data set 1/FD259.jpg
- data set 1/FD260.jpg
- data set 1/FD261.jpg
- data set 1/FD262.jpg
- data set 1/FD263.jpg
- data set 1/FD265.jpg
- data set 1/FD266.jpg
- data set 1/FD267.jpg
- data set 1/FD268.jpg
- data set 1/FD269.jpg
- data set 1/FD270.jpg
- data set 1/FD271.jpg
- data set 1/FD272.jpg
- data set 1/FD274.jpg
- data set 1/FD275.jpg
- data set 1/FD276.jpg
- data set 1/FD277.jpg
- data set 1/FD278.jpg
- data set 1/FD279.jpg
- data set 1/FD280.jpg
- data set 1/FD281.jpg
- data set 1/FD283.jpg
