# Supplementary material for: A multi-focus image fusion method via region mosaicking on Laplacian pyramids
Source: PLoS One. 2018 May 17;13(5):e0191085. doi: 10.1371/journal.pone.0191085 (PMC5957432; doi:10.1371/journal.pone.0191085)
Supplement: S2 Dataset — (ZIP) [file pone.0191085.s002.zip]

Archive with 63 entries (62 files):
- data set 2/
- data set 2/Img10.jpg
- data set 2/Img11.jpg
- data set 2/Img12.jpg
- data set 2/Img13.jpg
- data set 2/Img14.jpg
- data set 2/Img15.jpg
- data set 2/Img16.jpg
- data set 2/Img17.jpg
- data set 2/Img18.jpg
- data set 2/Img19.jpg
- data set 2/Img20.jpg
- data set 2/Img21.jpg
- data set 2/Img22.jpg
- data set 2/Img23.jpg
- data set 2/Img24.jpg
- data set 2/Img25.jpg
- data set 2/Img26.jpg
- data set 2/Img27.jpg
- data set 2/Img28.jpg
- data set 2/Img29.jpg
- data set 2/Img30.jpg
- data set 2/Img31.jpg
- data set 2/Img32.jpg
- data set 2/Img33.jpg
- data set 2/Img34.jpg
- data set 2/Img35.jpg
- data set 2/Img36.jpg
- data set 2/Img37.jpg
- data set 2/Img38.jpg
- data set 2/Img39.jpg
- data set 2/Img40.jpg
- data set 2/Img41.jpg
- data set 2/Img42.jpg
- data set 2/Img43.jpg
- data set 2/Img44.jpg
- data set 2/Img45.jpg
- data set 2/Img46.jpg
- data set 2/Img47.jpg
- data set 2/Img48.jpg
- data set 2/Img49.jpg
- data set 2/Img50.jpg
- data set 2/Img51.jpg
- data set 2/Img52.jpg
- data set 2/Img53.jpg
- data set 2/Img54.jpg
- data set 2/Img55.jpg
- data set 2/Img56.jpg
- data set 2/Img57.jpg
- data set 2/Img58.jpg
- data set 2/Img59.jpg
- data set 2/Img6.jpg
- data set 2/Img60.jpg
- data set 2/Img61.jpg
- data set 2/Img62.jpg
- data set 2/Img63.jpg
- data set 2/Img64.jpg
- data set 2/Img65.jpg
- data set 2/Img66.jpg
- data set 2/Img7.jpg
- data set 2/Img8.jpg
- data set 2/Img9.jpg
- data set 2/img6.jpg_result.bmp
